# Supplementary material for: The Environmental Health Literacy of Italian General Population: The SPeRA Cross-Sectional Study
Source: Int J Environ Res Public Health. 2023 Mar 2;20(5):4486. doi: 10.3390/ijerph20054486 (PMC10002404; doi:10.3390/ijerph20054486)
Supplement: Supplementary file 1 [file ijerph-20-04486-s001.zip]

Archive with 1 entries (1 files):
- ijerph-2206465-supplementary.docx
